# Supplementary material for: Use of Enzymatically Activated Carbon Monoxide Donors for Sensitizing Drug-Resistant Tumor Cells
Source: Int J Mol Sci. 2023 Jul 9;24(14):11258. doi: 10.3390/ijms241411258 (PMC10379931; doi:10.3390/ijms241411258)
Supplement: Supplementary file 1 [file ijms-24-11258-s001.zip]

Archive with 1 entries (1 files):
- ijms-2456821-supplementary.pdf
